# Supplementary material for: Survey on Adsorption of Low Molecular Weight Compounds in Cu-BTC Metal–Organic Framework: Experimental Results and Thermodynamic Modeling
Source: Int J Mol Sci. 2022 Aug 20;23(16):9406. doi: 10.3390/ijms23169406 (PMC9409301; doi:10.3390/ijms23169406)
Supplement: Supplementary file 1 [file ijms-23-09406-s001.zip]

Archive with 1 entries (1 files):
- ijms-1880259-supplementary.pdf
